# Supplementary material for: Genome-wide analysis of the CML gene family and its response to cold stress in Curcuma alismatifolia
Source: BMC Plant Biol. 2025 Jul 12;25:907. doi: 10.1186/s12870-025-06898-9 (PMC12255035; doi:10.1186/s12870-025-06898-9)
Supplement: Supplementary file 1 — Supplementary Material 1. [file 12870_2025_6898_MOESM1_ESM.xlsx]

## Sheet: Sheet1
Summary of CML Gene Family Members in C. alismatifolia
gene_name	gene_id	chromosome	start	end	Number of Amino Acid	Molecular Weight	Theoretical pI
CACML1	evm.model.LG05.1541	LG05	44812691	44844807	149	16831.7	4.11
CACML2	evm.model.LG12.1267	LG12	39392471	39400281	149	16877.7	4.11
CACML3	evm.model.LG10.1064	LG10	11778330	11781588	149	16875.7	4.11
CACML4	evm.model.LG03.1000.1.61a85cc5	LG03	11696858	11698354	148	16987	4.12
CACML5	evm.model.LG03.337	LG03	3172199	3175211	149	16845.7	4.16
CACML6	evm.model.LG15.810	LG15	5475294	5486209	408	45634.6	4.38
CACML7	evm.model.LG02.213	LG02	1154373	1155450	148	16906.9	4.15
CACML8	evm.model.LG07.4113	LG07	53493185	53496874	149	16901.8	4.16
CACML9	evm.model.LG01.888	LG01	6172884	6174134	148	17038.1	3.97
CACML10	evm.model.LG10.469	LG10	3436078	3436859	148	16824.8	4.07
CACML11	evm.model.LG11.744	LG11	5119280	5122023	552	61598.2	5.24
CACML12	evm.model.Contig1.189	Contig1	2363495	2363959	154	16948.9	4.41
CACML13	evm.model.LG11.1139	LG11	9384957	9385858	172	18833.8	4.37
CACML14	evm.model.LG16.1406	LG16	29094083	29094968	145	16349.4	4.11
CACML15	evm.model.LG09.1628	LG09	53529128	53531332	188	21586.3	4.43
CACML16	evm.model.LG12.1326	LG12	40714735	40721751	459	52339.2	5.39
CACML17	evm.model.LG06.3593	LG06	48179062	48180517	180	19716.8	4.65
CACML18	evm.model.LG12.1325	LG12	40710842	40714167	514	57548.4	5.18
CACML19	evm.model.LG16.881	LG16	24885996	24888718	513	57382.3	5.22
CACML20	evm.model.LG03.5835	LG03	69879008	69881522	519	57866.9	5.06
CACML21	evm.model.LG11.1878	LG11	49676716	49678167	185	20899.4	4.19
CACML22	evm.model.LG04.5180	LG04	68479438	68487319	532	59817.2	6.47
CACML23	evm.model.LG06.2768.1.61a858fe	LG06	37476293	37479797	553	62471	6.78
CACML24	evm.model.LG01.6225	LG01	71248150	71253248	305	35008.8	4.96
CACML25	evm.model.LG03.1027	LG03	11936584	11941302	497	56007.5	5.55
CACML26	evm.model.LG01.7494.1.61a865c8	LG01	84574465	84582330	554	62150.8	6.43
CACML27	evm.model.LG02.190	LG02	1028157	1033454	495	56052.8	5.87
CACML28	evm.model.LG03.4952	LG03	63949931	63954236	520	59268.8	6.43
CACML29	evm.model.LG10.4117	LG10	51144984	51145744	161	17503.5	4.72
CACML30	evm.model.LG06.3847	LG06	50081240	50092753	1398	155322	7.48
CACML31	evm.model.LG14.4173	LG14	48588904	48593599	345	38582.1	4.72
CACML32	evm.model.LG16.1478	LG16	29665378	29672163	545	60898.4	5.83
CACML33	evm.model.LG03.5369	LG03	66735074	66746476	506	57330.6	6.31
CACML34	evm.model.LG01.6866	LG01	76884452	76891725	830	94704	5.52
CACML35	evm.model.LG01.1478	LG01	10263424	10274881	1382	151810	5.77
CACML36	evm.model.LG06.4818	LG06	58227100	58236095	690	76835	5.5
CACML37	evm.model.LG01.316	LG01	2180483	2182477	499	56066.4	6.17
CACML38	evm.model.LG03.5132.1.61a86388	LG03	65189083	65192483	586	65589.8	5.46
CACML39	evm.model.LG03.1311.1.61a85edf	LG03	14965799	14971930	573	63536.5	5.3
CACML40	evm.model.LG03.5525	LG03	67844594	67848937	540	60572	6.28
CACML41	evm.model.LG07.646	LG07	4625902	4626971	164	17904.9	4.52
CACML42	evm.model.LG03.5467	LG03	67424755	67427357	365	40582.8	4.75
CACML43	evm.model.LG10.3768	LG10	48467919	48470727	163	17647	4.18
CACML44	evm.model.LG03.5504	LG03	67694190	67700671	416	46501.8	4.97
CACML45	evm.model.LG09.470	LG09	2964767	2968764	582	64778.6	5.67
CACML46	evm.model.LG03.5052.3.61a86313	LG03	64580955	64586605	581	64838.9	5.71
CACML47	evm.model.LG01.6869	LG01	76917947	76919001	140	15671.7	4.27
CACML48	evm.model.LG16.1473	LG16	29615752	29621498	547	60308.7	5.56
CACML49	evm.model.LG01.1738.1.61a86344	LG01	12340488	12345852	546	61406	5.99
CACML50	evm.model.LG11.430	LG11	2731942	2737130	539	60642.2	6.25
CACML51	evm.model.LG11.405	LG11	2568075	2573752	501	56256.1	5.44
CACML52	evm.model.LG06.4028	LG06	51377578	51379282	220	24182.3	4.39
CACML53	evm.model.LG06.3765	LG06	49519396	49520325	220	23613.4	4.48
CACML54	evm.model.LG05.1302	LG05	15016613	15021035	495	55533.1	5.35
CACML55	evm.model.LG16.1254	LG16	27974531	27979111	512	56636.9	5.35
CACML56	evm.model.Contig1.205	Contig1	2634009	2637121	532	60553.9	6.29
CACML57	evm.model.LG09.598	LG09	3827805	3831567	662	73431.5	5.4
CACML58	evm.model.LG16.1344	LG16	28561919	28565860	583	64847.7	5.61
CACML59	evm.model.Contig1.194	Contig1	2466666	2473005	497	56030	5.26
CACML60	evm.model.LG07.4062	LG07	52828375	52832019	530	60545.1	6.38
CACML61	evm.model.LG01.7548	LG01	85435738	85446303	542	60889.8	5.84
CACML62	evm.model.LG09.319	LG09	2037807	2047925	557	61522.8	5.35
CACML63	evm.model.LG03.4927	LG03	63857140	63857883	164	17484.9	4.51
CACML64	evm.model.LG05.394	LG05	2755329	2759674	532	60036.4	7.25
CACML65	evm.model.LG16.843	LG16	24449840	24454445	544	61272	6.49
CACML66	evm.model.LG01.1301	LG01	8977247	8978105	162	17395.2	4.24
CACML67	evm.model.LG12.2177	LG12	50713351	50716845	534	60170.7	6.57
CACML68	evm.model.LG05.787	LG05	7097137	7101239	533	60460.9	6.47
CACML69	evm.model.LG01.6823	LG01	76190609	76191541	214	22686.2	4.48
CACML70	evm.model.LG13.282	LG13	1875974	1876627	198	21921.6	5.29
CACML71	evm.model.LG13.446	LG13	2978275	2987171	1258	139162	5.84
CACML72	evm.model.LG15.379	LG15	2288834	2292924	520	59150.7	6.87
CACML73	evm.model.LG11.370	LG11	2363481	2364484	207	22704.7	4.42
CACML74	evm.model.LG08.1356.1.61a85f76	LG08	10914431	10916726	209	24171.8	6.18
CACML75	evm.model.LG16.2209	LG16	36537454	36537954	166	17752	4.58
CACML76	evm.model.LG12.1931.1.61a86195	LG12	47699945	47704965	527	59747.4	6.8
CACML77	evm.model.LG15.221	LG15	1359450	1360381	197	21503.2	5.06
CACML78	evm.model.LG06.3716	LG06	49251939	49254320	542	61145	7.65
CACML79	evm.model.LG07.1893	LG07	20719762	20732585	525	59403.9	7.59
CACML80	evm.model.LG01.1517	LG01	10474074	10478939	514	58224.4	5.63
CACML81	evm.model.LG14.3098	LG14	39433316	39433885	189	20253.4	4.4
CACML82	evm.model.LG10.3953	LG10	49888560	49894313	554	61978.7	5.74
CACML83	evm.model.LG08.1232	LG08	9977658	9978239	193	22755.1	5.77
CACML84	evm.model.LG01.2006	LG01	14899042	14909553	537	60222.9	8.86
CACML85	evm.model.LG08.1235	LG08	10003603	10004438	190	22240.5	6.36
CACML86	evm.model.LG12.277	LG12	1672582	1673472	192	21517	4.68
CACML87	evm.model.LG05.122	LG05	803515	804069	184	20038.4	4.61
CACML88	evm.model.LG08.746	LG08	6248605	6249059	121	13624.3	4.41
CACML89	evm.model.LG07.852	LG07	6338364	6348699	534	60029.6	7.64
CACML90	evm.model.LG16.886	LG16	24929622	24935779	191	20829.2	4.34
CACML91	evm.model.LG10.3927	LG10	49686266	49691050	525	59378.6	6.15
CACML92	evm.model.LG14.3178.1.61a85a1c	LG14	40694220	40699151	147	16519.7	4.61
CACML93	evm.model.LG04.366	LG04	2439848	2440363	171	17533.4	4.29
CACML94	evm.model.LG03.195	LG03	1770229	1774457	147	16597.8	4.58
CACML95	evm.model.LG08.2491	LG08	57202350	57211744	714	77935.6	5.49
CACML96	evm.model.LG10.3930	LG10	49702137	49709433	650	70740.9	4.86
CACML97	evm.model.Contig1.128	Contig1	1503380	1505326	507	57200.9	5.09
CACML98	evm.model.LG16.1686	LG16	31225609	31247063	934	103718	5.31
CACML99	evm.model.Contig1.193	Contig1	2452341	2452946	128	14510.3	4.49
CACML100	evm.model.LG13.764	LG13	5940342	5948008	390	45876.2	5
CACML101	evm.model.LG12.1551	LG12	44321653	44356787	456	52825.7	5.94
CACML102	evm.model.LG03.3934	LG03	52362961	52374698	829	92178.9	6.82
CACML103	evm.model.LG14.507	LG14	4163371	4172028	364	42526.9	4.71
CACML104	evm.model.LG01.6308	LG01	71910428	71918638	362	42544.9	4.61
CACML105	evm.model.LG09.929	LG09	6528984	6535499	515	57389.7	5.83
CACML106	evm.model.LG16.1014.1.61a85d54	LG16	26199254	26202842	516	57274.8	6.69
CACML107	evm.model.LG01.6993.1.61a865ae	LG01	78151574	78157505	365	42914.3	4.66
CACML108	evm.model.LG07.472	LG07	3175217	3181111	449	50590.8	6.48
CACML109	evm.model.LG04.5168	LG04	68366379	68366960	193	21036.6	4.69
CACML110	evm.model.LG05.1572	LG05	54019294	54021442	151	16877.9	4.97
CACML111	evm.model.LG01.6316	LG01	71958138	71963286	948	104562	6.65
CACML112	evm.model.LG12.1910	LG12	47514923	47522026	521	58360	5.51
CACML113	evm.model.LG08.1527	LG08	12518367	12519276	169	17600.4	4.25
CACML114	evm.model.LG16.1585	LG16	30421046	30424540	277	29596.2	6.21
CACML115	evm.model.LG04.386	LG04	2591754	2608221	541	62448	4.9
CACML116	evm.model.LG01.6587	LG01	74194006	74197673	224	25621.3	4.68
CACML117	evm.model.LG06.821	LG06	11327745	11341132	538	61985.7	4.63
CACML118	evm.model.LG01.1597.2.61a862c8	LG01	11077079	11084108	212	24225.5	4.51
CACML119	evm.model.LG06.4567	LG06	56563623	56571923	600	67374.3	5.17
CACML120	evm.model.LG05.5	LG05	30182	30580	132	14449.3	4.1
CACML121	evm.model.LG06.2839	LG06	38171703	38172501	150	16048.9	4.22
CACML122	evm.model.LG09.165	LG09	1101919	1104191	270	29008.8	6.96
CACML123	evm.model.LG08.1486	LG08	12254131	12275556	541	62487.3	4.9
CACML124	evm.model.LG16.1910	LG16	33386002	33390864	216	24725.1	4.7
CACML125	evm.model.LG05.1038	LG05	11740646	11741354	162	17123	3.64
CACML126	evm.model.LG14.3157	LG14	40204385	40204776	81	8905.03	4.35
CACML127	evm.model.LG06.4447	LG06	55726844	55731821	382	41844.6	4.63
CACML128	evm.model.LG01.1735	LG01	12316638	12317067	142	15488.3	4.07
CACML129	evm.model.LG09.726	LG09	4724237	4735514	416	47997.3	9.29
CACML130	evm.model.LG02.96	LG02	538186	539112	227	24831.1	9.2
CACML131	evm.model.LG14.155	LG14	1132319	1140588	495	56470.8	5.69
CACML132	evm.model.LG01.1941	LG01	14374545	14375069	125	14026.7	4.22
CACML133	evm.model.LG11.885	LG11	6237629	6238198	182	21120	4.44
CACML134	evm.model.LG05.244	LG05	1587609	1587830	73	8236.34	6.19
CACML135	evm.model.LG01.6590	LG01	74208035	74223238	511	57779.5	5.5
CACML136	evm.model.LG03.5214	LG03	65765765	65766408	159	16874.8	4.69
CACML137	evm.model.LG02.489	LG02	4478750	4479688	212	23762	5.22
CACML138	evm.model.LG10.3821	LG10	48898528	48911019	690	78602.5	8.37
CACML139	evm.model.LG03.5993	LG03	70747469	70748023	184	21043	4.64
CACML140	evm.model.LG03.31	LG03	371134	371828	170	19067.7	4.5
CACML141	evm.model.LG16.1157	LG16	27172849	27201932	1223	139775	9.12
CACML142	evm.model.LG03.27	LG03	357364	358097	172	18826.5	4.44
CACML143	evm.model.LG06.2875.2.61a859d6	LG06	38462101	38469830	1447	164175	6.16
CACML144	evm.model.LG14.580	LG14	4999234	5005378	148	16849.1	4.35
CACML145	evm.model.LG06.3742	LG06	49396122	49408460	1099	120979	5.19
CACML146	evm.model.LG08.2411	LG08	56598985	56615942	875	96714.9	5.32
CACML147	evm.model.LG06.3210.1.61a85b92	LG06	43285084	43374085	721	80731.7	5.49
CACML148	evm.model.LG07.600	LG07	4199526	4213908	1033	112794	5.45
CACML149	evm.model.LG01.1942	LG01	14375224	14392026	845	92701.8	6.03
CACML150	evm.model.LG01.7695	LG01	87193508	87198813	590	64529.4	5.31
CACML151	evm.model.LG03.193.1.61a857fd	LG03	1735990	1758209	1071	118104	5.2
CACML152	evm.model.LG12.895	LG12	9950758	9999460	1017	110720	5.4
CACML153	evm.model.LG11.522.3.61a857ae	LG11	3438090	3443075	591	66400.4	6.03
CACML154	evm.model.LG08.502	LG08	4577405	4578017	99	11258.5	5.39
CACML155	evm.model.LG10.4166.1.61a85fb4	LG10	51430648	51433410	237	26222.7	5.42
CACML156	evm.model.LG16.1294	LG16	28257160	28262438	416	46325.6	5.87
CACML157	evm.model.LG02.491	LG02	4482054	4483482	184	20490.3	4.69
CACML158	evm.model.LG12.2030	LG12	49219938	49228633	944	103370	5.36
CACML159	evm.model.LG01.1836	LG01	13350412	13351397	190	21953.7	4.28
CACML160	evm.model.LG10.272	LG10	1880242	1884361	987	112023	8.99
CACML161	evm.model.LG08.504	LG08	4603666	4603962	98	11298.7	5.81
CACML162	evm.model.LG09.1009	LG09	7717468	7734221	175	20094.7	4.7
CACML163	evm.model.LG10.3743	LG10	48214819	48216663	170	18963	7.79
CACML164	evm.model.LG13.540	LG13	3750876	3757264	755	85397	6.48
CACML165	evm.model.LG12.1976.2.61a861e1	LG12	48380703	48398717	760	86373.6	5.7
CACML166	evm.model.LG06.3876	LG06	50259035	50259535	103	11464.8	6.91
CACML167	evm.model.LG12.323	LG12	2086042	2086497	151	16558.3	4.38
CACML168	evm.model.LG05.260	LG05	1707931	1714195	584	64284	5.35
CACML169	evm.model.LG11.432	LG11	2745284	2753144	784	86215	8.99
CACML170	evm.model.LG05.1569	LG05	53456800	53529014	781	89042.7	5.96
CACML171	evm.model.LG03.5925	LG03	70392855	70407996	851	97352.7	5.08
CACML172	evm.model.LG06.4450	LG06	55744370	55746323	174	19377.7	4.2
CACML173	evm.model.LG12.640	LG12	5579682	5587896	175	20022.9	4.62
CACML174	evm.model.LG01.535	LG01	3734012	3737331	866	97484	8.81
CACML175	evm.model.LG16.844	LG16	24461132	24465681	826	93395	9.23
CACML176	evm.model.LG11.545	LG11	3679378	3681903	199	22306.9	9.77
CACML177	evm.model.LG06.3058	LG06	40659677	40663985	951	107373	8.96
CACML178	evm.model.LG08.1184	LG08	9669697	9672877	903	102645	9.07
CACML179	evm.model.LG04.5237.2.61a85c46	LG04	68925885	68932998	541	60971.9	6.88
CACML180	evm.model.LG04.93	LG04	508317	512537	911	103035	9.06
CACML181	evm.model.LG03.5529	LG03	67870784	67878774	783	85833.5	8.43
CACML182	evm.model.LG09.1114	LG09	9229867	9230323	110	12934.5	7.01
CACML183	evm.model.LG03.66	LG03	686850	687128	92	10080.4	4.59
CACML184	evm.model.LG06.2590	LG06	35449920	35454425	931	104928	9.09
CACML185	evm.model.LG02.1185	LG02	26213680	26218309	850	96132.9	9.33
CACML186	evm.model.LG14.186	LG14	1333549	1348671	522	59229.8	6.43
CACML187	evm.model.LG11.435	LG11	2760254	2769016	1260	141706	7.58
CACML188	evm.model.LG13.365	LG13	2377471	2378027	103	11511.9	6.97
CACML189	evm.model.LG07.79	LG07	524797	529654	594	66450.7	9.07
CACML190	evm.model.LG02.1381	LG02	70130364	70242557	1293	150859	8.42
CACML191	evm.model.LG09.1549	LG09	50367815	50386081	650	72710.1	6.09
CACML192	evm.model.LG05.515	LG05	3828667	3830975	442	48942.2	5.99
CACML193	evm.model.LG14.3827	LG14	46433545	46437543	363	39863.6	6.96
CACML194	evm.model.LG01.1197	LG01	8235493	8239388	889	100033	9.09
CACML195	evm.model.LG02.1219	LG02	28515543	28535669	348	39929.9	6.37
CACML196	evm.model.LG01.6509	LG01	73685532	73691600	271	29976.5	4.35
CACML197	evm.model.LG10.4135	LG10	51250964	51253786	844	92936.2	5.97
CACML198	evm.model.LG09.170	LG09	1125892	1130249	825	93741.8	8.96
CACML199	evm.model.LG10.3651	LG10	47365056	47366377	307	34835.2	8.73
CACML200	evm.model.LG01.1311	LG01	9077904	9080787	837	92222.4	5.78
CACML201	evm.model.LG01.6625	LG01	74556283	74570409	507	57452.5	6.53
CACML202	evm.model.LG08.235	LG08	2099174	2120546	1044	116786	5.95
