# Supplementary material for: Genome-wide analysis of the CML gene family and its response to cold stress in Curcuma alismatifolia
Source: BMC Plant Biol. 2025 Jul 12;25:907. doi: 10.1186/s12870-025-06898-9 (PMC12255035; doi:10.1186/s12870-025-06898-9)
Supplement: Supplementary file 2 — Supplementary Material 2. [file 12870_2025_6898_MOESM2_ESM.xlsx]

## Sheet: Sheet1
qRT-PCR Primers in C. alismatifolia
Gene_id	Gene_name	Forward primer	Rreverse primer
evm.model.LG08.832	act2	TCCGGTTCAAGAACGGCC	AGGCCAAGTTCTTGCCGG
evm.model.LG03.31	CACML140	TCTGGAAGACCGCCTCGA	AGACCTTCTGGCGGAGCT
evm.model.LG05.294	MKK7	CGTCAACTCTGCCGGTGT	GCAGTTGAGACGGCCACA
evm.model.LG12.1790	MKK9	AGGCACCGTCTACGAGGT	TCCGTGGCAGATGCTCCA
evm.model.LG06.3823	RCAR11	ACCACCGCTACGACGTTG	TGGTGGCGATGCTGCAAC
evm.model.LG03.27	CACML142	AGGCTAGGGCTCGTGGAA	CGATCCTGCCATCGCCAT
evm.model.LG04.366	CACML93	ATCATTCCCCGCACGTCC	ACCCTACCTTCCCGTCCC
evm.model.LG12.114	WRKY20	AGACGCTGCTGGAGAGGA	CGCTCTCCCCTTCCTCCT
evm.model.LG06.4227	OXI1	CACCAACTCAGCGGCGTA	CGATGGCGAATCCGACGA
evm.model.LG16.793	CAT2.1	TCCGTACAAGCATCGCCC	GGAGGATAGGACCGCGGA
evm.model.LG11.1900	EBF1	CCTGGCAACCGTCTGAGG	CGGGACCTCTTGCAAGGG
