# Supplementary material for: Genome-wide analysis of the CML gene family and its response to cold stress in Curcuma alismatifolia
Source: BMC Plant Biol. 2025 Jul 12;25:907. doi: 10.1186/s12870-025-06898-9 (PMC12255035; doi:10.1186/s12870-025-06898-9)
Supplement: Supplementary file 3 — Supplementary Material 3. [file 12870_2025_6898_MOESM3_ESM.xlsx]

## Sheet: Sheet1
Summary of KA/KS ratios and selection pressure analysis for cml gene pairs in C. alismatifolia and A. tsaoko
C. alismatifolia	A. tsaoko	Ka	Ks	Ka_Ks
evm.model.LG12.277	AmT012279	0.06965	0.0738301	0.943383
evm.model.Contig1.189	AmT033090	0.183004	0.208224	0.87888
evm.model.LG04.5168	AmT008479	0.0621003	0.0813103	0.763744
evm.model.LG08.235	AmT013903	0.185525	0.268778	0.690253
evm.model.LG16.886	AmT033241	0.231858	0.34673	0.668698
evm.model.LG10.3930	AmT001623	0.0916476	0.144073	0.636117
evm.model.LG14.3827	AmT008886	0.111585	0.17864	0.624633
evm.model.LG14.507	AmT006493	0.189116	0.313184	0.603848
evm.model.LG10.4117	AmT001474	0.0390241	0.0653602	0.597063
evm.model.LG15.810	AmT023494	0.0898527	0.152477	0.589288
evm.model.LG02.1381	AmT036422	0.294753	0.505535	0.583051
evm.model.LG03.5993	AmT005341	0.214401	0.369846	0.579704
evm.model.LG01.1942	AmT008172	0.130087	0.228419	0.569508
evm.model.LG06.3847	AmT017466	0.0882189	0.159513	0.553051
evm.model.LG07.1893	AmT026380	0.0435556	0.0805371	0.540814
evm.model.LG11.885	AmT019730	0.105226	0.195711	0.537658
evm.model.LG01.6509	AmT037673	0.196554	0.369305	0.532226
evm.model.LG06.3765	AmT017396	0.137466	0.263548	0.521597
evm.model.LG07.79	AmT010140	0.110831	0.212973	0.520398
evm.model.LG10.3821	AmT001280	0.183758	0.362086	0.5075
evm.model.LG08.2491	AmT023673	0.0776784	0.156673	0.495801
evm.model.LG01.1942	AmT012960	0.187924	0.379496	0.495193
evm.model.LG16.886	AmT005465	0.169735	0.352943	0.480913
evm.model.LG01.7695	AmT007427	0.0719161	0.150503	0.477838
evm.model.LG10.4117	AmT006908	0.129859	0.277722	0.467588
evm.model.LG03.5993	AmT019730	0.199592	0.453744	0.439879
evm.model.LG01.6590	AmT037755	0.130971	0.314477	0.416472
evm.model.LG01.6993.1.61a865ae	AmT038071	0.0670735	0.161485	0.415353
evm.model.LG08.746	AmT035160	0.144965	0.349192	0.415143
evm.model.LG10.3953	AmT001607	0.0453671	0.111024	0.408625
evm.model.LG02.190	AmT002865	0.0422256	0.103459	0.408136
evm.model.LG12.640	AmT028845	0.143268	0.353478	0.405311
evm.model.LG01.535	AmT013198	0.110389	0.273647	0.403399
evm.model.LG14.4173	AmT008616	0.0612363	0.157146	0.389678
evm.model.LG14.155	AmT037755	0.226013	0.58082	0.389128
evm.model.LG08.235	AmT044686	0.139161	0.360195	0.38635
evm.model.LG13.764	AmT025664	0.101659	0.271	0.375125
evm.model.LG14.3827	AmT046489	0.13463	0.362932	0.370951
evm.model.LG01.1301	AmT001474	0.104388	0.284469	0.366956
evm.model.LG15.379	AmT004731	0.0413963	0.11421	0.362458
evm.model.LG14.155	AmT006211	0.0559605	0.154527	0.362141
evm.model.LG01.6308	AmT039146	0.0503262	0.140379	0.358503
evm.model.LG01.1517	AmT006726	0.049166	0.142125	0.345934
evm.model.LG06.2839	AmT009783	0.012097	0.0350941	0.344703
evm.model.LG03.5052.3.61a86313	AmT007469	0.0579772	0.17113	0.338791
evm.model.LG06.4447	AmT037617	0.20221	0.602397	0.335676
evm.model.LG14.3098	AmT046100	0.0688585	0.206636	0.333236
evm.model.LG16.2209	AmT007557	0.0398902	0.123284	0.323564
evm.model.LG12.1325	AmT050618	0.060608	0.188538	0.321463
evm.model.LG11.885	AmT005341	0.278075	0.86809	0.32033
evm.model.LG01.2006	AmT008134	0.0441356	0.137965	0.319904
evm.model.LG04.5168	AmT023675	0.122197	0.385676	0.31684
evm.model.LG01.1517	AmT001627	0.102898	0.326026	0.315611
evm.model.LG16.1157	AmT034627	0.114517	0.36699	0.312043
evm.model.LG01.6866	AmT037965	0.0478546	0.156134	0.306498
evm.model.LG09.470	AmT014944	0.0251289	0.0824969	0.304604
evm.model.LG06.4447	AmT047623	0.316711	1.04124	0.304166
evm.model.LG01.6308	AmT006493	0.221563	0.728931	0.303956
evm.model.LG14.186	AmT006234	0.0262479	0.0872654	0.300783
evm.model.LG10.3953	AmT006751	0.121448	0.406583	0.298705
evm.model.LG03.4927	AmT042092	0.0456047	0.15319	0.297699
evm.model.LG06.3742	AmT017380	0.0338233	0.116338	0.290733
evm.model.LG10.4166.1.61a85fb4	AmT001430	0.06212	0.21781	0.285203
evm.model.LG04.5237.2.61a85c46	AmT009887	0.0577643	0.206541	0.279675
evm.model.LG16.1686	AmT006073	0.0424223	0.151787	0.279485
evm.model.LG16.1294	AmT034794	0.031159	0.113932	0.273487
evm.model.LG14.186	AmT037787	0.0630771	0.231211	0.272812
evm.model.LG12.323	AmT012240	0.0600478	0.221786	0.270747
evm.model.LG09.726	AmT015128	0.0336842	0.125902	0.267542
evm.model.LG07.79	AmT012462	0.0981069	0.370785	0.264592
evm.model.LG03.1027	AmT014097	0.0264773	0.100307	0.263963
evm.model.LG08.2491	AmT008477	0.0988948	0.38146	0.259254
evm.model.LG06.3716	AmT017354	0.0425738	0.167014	0.254911
evm.model.LG09.165	AmT014709	0.034615	0.136741	0.253143
evm.model.LG10.3927	AmT006726	0.0843585	0.335338	0.251562
evm.model.LG01.6993.1.61a865ae	AmT006493	0.126318	0.510552	0.247415
evm.model.LG01.6625	AmT006234	0.0585118	0.24282	0.240968
evm.model.LG01.6316	AmT039137	0.0764748	0.321951	0.237536
evm.model.LG10.3821	AmT006650	0.0905932	0.383216	0.236402
evm.model.LG05.787	AmT026845	0.0298832	0.131203	0.227762
evm.model.LG06.3058	AmT031887	0.0255903	0.112618	0.227232
evm.model.LG07.4113	AmT017975	0.0854853	0.381534	0.224057
evm.model.LG06.2875.2.61a859d6	AmT009806	0.157675	0.704388	0.223847
evm.model.LG01.888	AmT008361	0.103082	0.463796	0.222257
evm.model.LG01.1301	AmT006908	0.052541	0.240341	0.21861
evm.model.LG01.1738.1.61a86344	AmT008298	0.0356248	0.163851	0.217422
evm.model.LG01.1478	AmT006751	0.0265492	0.1222	0.217261
evm.model.LG01.535	AmT031887	0.0617854	0.285997	0.216035
evm.model.LG06.2590	AmT013360	0.0340872	0.157933	0.215833
evm.model.LG16.1585	AmT005984	0.0429222	0.199958	0.214656
evm.model.LG03.1027	AmT002865	0.0690317	0.323628	0.213305
evm.model.LG09.726	AmT034627	0.0568267	0.267737	0.212248
evm.model.LG13.446	AmT005142	0.0328124	0.154901	0.211828
evm.model.LG12.2177	AmT011926	0.0279996	0.133344	0.209981
evm.model.LG11.1139	AmT019988	0.0258535	0.123993	0.208508
evm.model.LG16.844	AmT033179	0.0199719	0.0973135	0.205232
evm.model.LG01.1478	AmT001607	0.0733675	0.358398	0.20471
evm.model.LG09.170	AmT014713	0.0288497	0.141252	0.204243
evm.model.LG09.598	AmT015051	0.0320517	0.15726	0.203814
evm.model.LG16.2209	AmT042092	0.0161514	0.0793691	0.203497
evm.model.LG14.507	AmT039146	0.157035	0.77312	0.203118
evm.model.LG06.3593	AmT017273	0.0451264	0.224207	0.201271
evm.model.LG10.469	AmT002063	0.16244	0.812813	0.199849
evm.model.LG14.507	AmT038071	0.0844622	0.424903	0.19878
evm.model.LG03.5132.1.61a86388	AmT013964	0.0252299	0.127969	0.197156
evm.model.LG06.2768.1.61a858fe	AmT013254	0.030392	0.155082	0.195974
evm.model.LG16.1585	AmT014709	0.0745309	0.38169	0.195265
evm.model.LG02.1185	AmT029045	0.0178873	0.0926681	0.193025
evm.model.LG05.1302	AmT019400	0.0276464	0.143789	0.19227
evm.model.LG16.881	AmT033232	0.0341165	0.179963	0.189575
evm.model.LG01.6823	AmT037936	0.0316789	0.168646	0.187843
evm.model.LG01.6625	AmT037787	0.0200148	0.110348	0.181379
evm.model.LG02.190	AmT014097	0.0488916	0.270722	0.180597
evm.model.LG05.394	AmT012667	0.0230392	0.129352	0.178112
evm.model.LG03.4927	AmT007557	0.010811	0.0610802	0.176997
evm.model.LG09.319	AmT005876	0.0416036	0.238391	0.174518
evm.model.LG14.4173	AmT039211	0.0882981	0.517751	0.170542
evm.model.LG16.1254	AmT034751	0.0128309	0.076631	0.167437
evm.model.LG03.5835	AmT019604	0.0369782	0.221411	0.167012
evm.model.LG03.1311.1.61a85edf	AmT008886	0.0544881	0.332649	0.1638
evm.model.LG03.5835	AmT050618	0.0912622	0.563166	0.162052
evm.model.LG01.1197	AmT013360	0.0515355	0.318333	0.161892
evm.model.LG16.1473	AmT005876	0.0216965	0.135507	0.160113
evm.model.LG16.1344	AmT014944	0.0591288	0.380889	0.155239
evm.model.LG11.744	AmT050618	0.0928621	0.604787	0.153545
evm.model.LG12.1551	AmT011054	0.035943	0.237991	0.151027
evm.model.LG06.3593	AmT039331	0.0567553	0.379054	0.149729
evm.model.LG09.929	AmT015271	0.0168268	0.114135	0.147429
evm.model.LG10.4135	AmT001462	0.0187846	0.127668	0.147137
evm.model.LG13.446	AmT004730	0.0659633	0.452436	0.145796
evm.model.LG10.272	AmT001905	0.0223305	0.154212	0.144804
evm.model.LG01.2006	AmT010752	0.0448085	0.314707	0.142382
evm.model.LG11.744	AmT019604	0.0235368	0.166354	0.141486
evm.model.LG01.6225	AmT008617	0.0961982	0.688619	0.139697
evm.model.LG16.881	AmT050618	0.0621935	0.459474	0.135358
evm.model.LG12.2030	AmT011751	0.0178641	0.133936	0.133379
evm.model.LG10.3768	AmT006620	0.0581069	0.443932	0.130891
evm.model.LG16.1344	AmT013964	0.112444	0.899625	0.12499
evm.model.LG01.6587	AmT037751	0.0170758	0.136833	0.124793
evm.model.LG01.6590	AmT006210	0.0304884	0.24646	0.123705
evm.model.LG03.1311.1.61a85edf	AmT046489	0.0208073	0.168999	0.123121
evm.model.LG09.165	AmT005984	0.04512	0.367418	0.122803
evm.model.LG16.1014.1.61a85d54	AmT015271	0.0399538	0.330949	0.120725
evm.model.LG09.598	AmT034751	0.0477125	0.395351	0.120684
evm.model.LG01.7494.1.61a865c8	AmT007197	0.0148529	0.126243	0.117654
evm.model.LG12.2177	AmT012667	0.0395299	0.364283	0.108514
evm.model.LG16.881	AmT019604	0.0655486	0.605795	0.108203
evm.model.LG16.843	AmT008298	0.0662818	0.618877	0.1071
evm.model.LG12.1325	AmT033232	0.0501253	0.475598	0.105394
evm.model.LG01.1738.1.61a86344	AmT033177	0.0502211	0.48894	0.102714
evm.model.LG03.4952	AmT007546	0.01247	0.122884	0.101478
evm.model.LG12.1325	AmT019604	0.0614763	0.606161	0.101419
evm.model.LG16.843	AmT033177	0.00960654	0.0997199	0.0963352
evm.model.LG01.1311	AmT001462	0.0352429	0.368247	0.0957044
evm.model.LG16.1254	AmT015051	0.0306858	0.332258	0.0923555
evm.model.LG10.4135	AmT006895	0.0295644	0.320565	0.0922261
evm.model.LG01.1597.2.61a862c8	AmT001281	0.0357941	0.394286	0.0907822
evm.model.LG05.394	AmT011926	0.0283328	0.366643	0.0772762
evm.model.LG01.1311	AmT006895	0.0111118	0.144919	0.0766761
evm.model.LG02.213	AmT014112	0.0332504	0.579547	0.0573732
evm.model.LG03.1000.1.61a85cc5	AmT014112	0.0114098	0.215532	0.0529377

## Sheet: Sheet2
Summary of KA/KS ratios and selection pressure analysis for cml gene pairs in C. alismatifolia and A. viiosum
C. alismatifolia	A. viiosum	Ka	Ks	Ka_Ks
evm.model.LG12.277	Wv_045890.m1	0.0656821	0.0578799	1.1348
evm.model.LG08.746	Wv_043412.m1	0.435763	0.712769	0.611365
evm.model.LG10.3953	Wv_033253.m1	0.0752611	0.12816	0.587245
evm.model.LG01.1942	Wv_051822.m6	0.132079	0.234719	0.562709
evm.model.LG03.5993	Wv_023094.m1	0.285872	0.513459	0.556758
evm.model.Contig1.189	Wv_057329.m1	0.110426	0.205182	0.538187
evm.model.LG04.5168	Wv_051225.m1	0.0750778	0.147284	0.509748
evm.model.LG14.507	Wv_072747.m1	0.456312	0.907378	0.50289
evm.model.LG08.235	Wv_059863.m1	0.255604	0.515743	0.495603
evm.model.LG06.3847	Wv_031661.m1	0.184368	0.377282	0.488673
evm.model.LG01.7695	Wv_051114.m1	0.0692328	0.146012	0.474158
evm.model.LG01.6590	Wv_053878.m1	0.170169	0.362883	0.468937
evm.model.LG01.6509	Wv_053712.m3	0.213983	0.456908	0.468329
evm.model.LG16.2209	Wv_034963.m1	0.0480604	0.10338	0.464892
evm.model.LG01.6308	Wv_072747.m1	0.612529	1.35051	0.453553
evm.model.LG01.6993.1.61a865ae	Wv_072747.m1	0.488741	1.1617	0.420714
evm.model.LG11.885	Wv_023094.m1	0.12678	0.321485	0.394357
evm.model.LG12.323	Wv_045812.m1	0.0926424	0.235448	0.393474
evm.model.LG12.640	Wv_045228.m7	0.0611389	0.158101	0.386709
evm.model.LG16.1294	Wv_034884.m1	0.04042	0.104574	0.386522
evm.model.LG03.4927	Wv_034963.m1	0.0706349	0.189088	0.373556
evm.model.LG07.1893	Wv_047639.m1	0.0256612	0.0695713	0.368848
evm.model.LG10.3930	Wv_033280.m1	0.0599833	0.168497	0.355991
evm.model.LG12.2030	Wv_046636.m1	0.0509321	0.147054	0.34635
evm.model.LG14.3827	Wv_067373.m1	0.142092	0.411375	0.345408
evm.model.LG06.4447	Wv_050048.m4	0.18521	0.536789	0.345033
evm.model.LG01.6866	Wv_054351.m1	0.0624711	0.183418	0.340593
evm.model.LG10.3768	Wv_032547.m1	0.0272881	0.082024	0.332685
evm.model.LG13.764	Wv_026796.m1	0.360968	1.09989	0.328186
evm.model.LG16.1294	Wv_036202.m1	0.140015	0.438596	0.319235
evm.model.LG13.764	Wv_021234.m2	0.0473495	0.1565	0.302552
evm.model.LG16.1686	Wv_034138.m1	0.0558909	0.187374	0.298285
evm.model.LG06.3765	Wv_037136.m1	0.0483276	0.163476	0.295625
evm.model.LG14.3098	Wv_073195.m1	0.0702051	0.240024	0.292492
evm.model.LG06.3847	Wv_037023.m1	0.0731852	0.251618	0.290858
evm.model.LG15.379	Wv_027363.m1	0.0495827	0.170594	0.290647
evm.model.LG16.2209	Wv_060754.m1	0.0427015	0.153907	0.277449
evm.model.LG16.2209	Wv_060494.m1	0.0400202	0.145224	0.275575
evm.model.LG11.1139	Wv_023717.m1	0.0667646	0.243388	0.274313
evm.model.LG09.319	Wv_036514.m1	0.0438593	0.161629	0.271358
evm.model.LG05.787	Wv_048016.m1	0.0360641	0.135214	0.266719
evm.model.LG06.4447	Wv_052232.m1	0.258466	0.975539	0.264947
evm.model.LG10.4117	Wv_032918.m1	0.0305033	0.115613	0.26384
evm.model.LG01.1517	Wv_033285.m1	0.0816831	0.315598	0.25882
evm.model.LG01.6625	Wv_053942.m1	0.0280263	0.109035	0.257039
evm.model.LG01.6993.1.61a865ae	Wv_054570.m2	0.0331775	0.131432	0.252431
evm.model.LG01.1301	Wv_032918.m1	0.102855	0.407957	0.252123
evm.model.LG16.1157	Wv_066891.m1	0.0780116	0.310375	0.251346
evm.model.LG14.186	Wv_053942.m1	0.0646002	0.257061	0.251303
evm.model.LG06.3742	Wv_037163.m1	0.0345941	0.138528	0.249725
evm.model.LG06.3058	Wv_070201.m1	0.0628303	0.255506	0.245906
evm.model.LG06.2875.2.61a859d6	Wv_056178.m1	0.201102	0.830596	0.242118
evm.model.LG06.3716	Wv_037201.m1	0.0475464	0.204002	0.233068
evm.model.LG13.446	Wv_027363.m1	0.101078	0.436364	0.231636
evm.model.LG03.5052.3.61a86313	Wv_060589.m1	0.0370398	0.161208	0.229763
evm.model.LG01.6823	Wv_054285.m1	0.0386282	0.169835	0.227445
evm.model.LG10.3821	Wv_041962.m1	0.149029	0.657879	0.226529
evm.model.LG01.6308	Wv_053379.m1	0.0256104	0.113775	0.225097
evm.model.LG07.79	Wv_046204.m4	0.0815334	0.363629	0.224222
evm.model.LG09.319	Wv_034521.m1	0.0645582	0.288441	0.223817
evm.model.LG01.1478	Wv_033252.m1	0.0786528	0.358404	0.219453
evm.model.LG10.3927	Wv_033285.m1	0.0397246	0.182478	0.217695
evm.model.LG01.535	Wv_070201.m1	0.0244507	0.113939	0.214594
evm.model.LG06.3593	Wv_031281.m1	0.0746786	0.348113	0.214524
evm.model.LG08.2491	Wv_051225.m1	0.102297	0.47981	0.213202
evm.model.LG10.272	Wv_037967.m1	0.0262363	0.124072	0.211461
evm.model.LG09.170	Wv_036718.m1	0.0304977	0.14531	0.20988
evm.model.LG09.470	Wv_036312.m1	0.0220907	0.105605	0.209181
evm.model.LG10.4166.1.61a85fb4	Wv_032837.m1	0.0380732	0.183217	0.207804
evm.model.LG06.2590	Wv_069787.m1	0.0373535	0.180757	0.20665
evm.model.LG12.1551	Wv_040068.m1	0.0568679	0.277008	0.205293
evm.model.LG09.598	Wv_036135.m1	0.035789	0.175033	0.20447
evm.model.LG06.3058	Wv_056455.m1	0.0268527	0.133202	0.201594
evm.model.LG01.6225	Wv_053491.m1	0.0897604	0.450416	0.199283
evm.model.LG01.535	Wv_056455.m1	0.0602582	0.308005	0.195641
evm.model.LG14.155	Wv_053878.m1	0.0900318	0.475588	0.189306
evm.model.LG06.3593	Wv_037357.m1	0.0490638	0.260707	0.188195
evm.model.LG02.1381	Wv_049106.m1	0.0315872	0.173567	0.181989
evm.model.LG14.507	Wv_054570.m2	0.0751085	0.412859	0.181923
evm.model.LG16.1014.1.61a85d54	Wv_066467.m1	0.0198716	0.111902	0.177581
evm.model.LG05.1302	Wv_040180.m1	0.0290867	0.164574	0.176739
evm.model.LG16.886	Wv_065877.m1	0.0295955	0.168787	0.175342
evm.model.LG14.507	Wv_053379.m1	0.12679	0.723911	0.175146
evm.model.LG02.190	Wv_033860.m4	0.0177997	0.101851	0.174762
evm.model.LG03.4927	Wv_060754.m1	0.0135322	0.0796034	0.169995
evm.model.LG01.2006	Wv_051887.m1	0.0174935	0.103386	0.169206
evm.model.LG09.165	Wv_036724.m1	0.0267577	0.158629	0.168681
evm.model.LG01.6316	Wv_053362.m1	0.0475393	0.283322	0.167792
evm.model.LG03.5132.1.61a86388	Wv_060447.m1	0.0267499	0.159587	0.167619
evm.model.LG10.4135	Wv_032895.m1	0.0230859	0.140066	0.164821
evm.model.LG16.1473	Wv_034521.m1	0.0277628	0.169687	0.163612
evm.model.LG16.1585	Wv_036724.m1	0.0655574	0.401078	0.163453
evm.model.LG02.190	Wv_060202.m1	0.0499382	0.311867	0.160127
evm.model.LG01.1197	Wv_069787.m1	0.0541376	0.341763	0.158407
evm.model.LG16.1585	Wv_034322.m1	0.0355296	0.226208	0.157066
evm.model.LG06.2768.1.61a858fe	Wv_070056.m1	0.0279548	0.180101	0.155217
evm.model.LG16.844	Wv_065785.m1	0.0180908	0.118259	0.152976
evm.model.LG09.470	Wv_034784.m1	0.056262	0.376736	0.149341
evm.model.LG03.1027	Wv_033860.m4	0.0450668	0.310176	0.145294
evm.model.LG16.1473	Wv_036514.m1	0.0553957	0.389226	0.142323
evm.model.LG09.929	Wv_028816.m1	0.0163847	0.115837	0.141446
evm.model.LG16.1344	Wv_036312.m1	0.0595475	0.421707	0.141206
evm.model.LG09.165	Wv_034322.m1	0.0574813	0.40902	0.140534
evm.model.LG12.1325	Wv_039840.m2	0.0233879	0.166588	0.140394
evm.model.LG12.2177	Wv_046359.m1	0.0240784	0.172361	0.139697
evm.model.LG01.6587	Wv_053872.m1	0.024456	0.179774	0.136038
evm.model.LG16.1254	Wv_067131.m1	0.0145656	0.108133	0.134701
evm.model.LG16.1344	Wv_034784.m1	0.0209594	0.161947	0.129422
evm.model.LG01.7494.1.61a865c8	Wv_053174.m1	0.0216238	0.169799	0.12735
evm.model.LG01.1738.1.61a86344	Wv_051566.m1	0.0238597	0.188003	0.126911
evm.model.LG16.1014.1.61a85d54	Wv_028816.m1	0.0403902	0.321116	0.12578
evm.model.LG16.1344	Wv_060447.m1	0.114962	0.946355	0.121479
evm.model.LG09.726	Wv_028570.m1	0.0149373	0.127064	0.117558
evm.model.LG09.929	Wv_066467.m1	0.0358042	0.315942	0.113325
evm.model.LG03.4952	Wv_060727.m1	0.0157857	0.140387	0.112444
evm.model.LG03.1311.1.61a85edf	Wv_067373.m1	0.0221785	0.199026	0.111435
evm.model.LG04.5237.2.61a85c46	Wv_031689.m1	0.015318	0.14575	0.105098
evm.model.LG11.744	Wv_065849.m1	0.0593644	0.567647	0.10458
evm.model.LG01.1738.1.61a86344	Wv_065778.m1	0.0544644	0.521892	0.10436
evm.model.LG09.598	Wv_067131.m1	0.0452286	0.43917	0.102987
evm.model.LG16.843	Wv_065778.m1	0.0128302	0.124714	0.102877
evm.model.LG16.1686	Wv_036879.m1	0.0632345	0.621654	0.10172
evm.model.LG01.1311	Wv_032895.m1	0.0379334	0.374833	0.101201
evm.model.LG01.1597.2.61a862c8	Wv_032614.m1	0.0462088	0.463341	0.0997297
evm.model.LG03.5835	Wv_039840.m2	0.0585599	0.588849	0.0994481
evm.model.LG06.2839	Wv_056132.m1	0.00904079	0.0914373	0.0988742
evm.model.LG03.5835	Wv_065849.m1	0.0490622	0.501624	0.0978067
evm.model.LG09.726	Wv_066891.m1	0.0238072	0.244569	0.0973438
evm.model.LG16.1254	Wv_036135.m1	0.0333943	0.343702	0.0971604
evm.model.LG11.744	Wv_039840.m2	0.0628587	0.648019	0.0970014
evm.model.LG14.4173	Wv_053491.m1	0.0691408	0.71319	0.0969458
evm.model.LG03.5132.1.61a86388	Wv_034784.m1	0.0984231	1.0486	0.0938617
evm.model.LG02.1185	Wv_062762.m1	0.0135988	0.148245	0.0917319
evm.model.LG16.881	Wv_065849.m1	0.0142084	0.155487	0.0913804
evm.model.LG02.213	Wv_033837.m1	0.0200489	0.232112	0.086376
evm.model.LG16.843	Wv_051566.m1	0.0518052	0.608659	0.0851136
evm.model.LG12.1325	Wv_065849.m1	0.0370428	0.440547	0.0840836
evm.model.LG16.881	Wv_039840.m2	0.035638	0.465027	0.0766364
evm.model.LG05.394	Wv_046359.m1	0.0300927	0.416017	0.0723351
evm.model.LG03.1000.1.61a85cc5	Wv_033837.m1	0.0288358	0.398939	0.0722814
evm.model.LG10.469	Wv_038238.m1	0.0311219	0.539658	0.0576695
evm.model.LG01.888	Wv_051446.m1	0.0140849	0.24654	0.0571303
evm.model.LG01.888	Wv_051411.m1	0.0140849	0.24654	0.0571303
evm.model.LG02.213	Wv_060173.m1	0.0273346	0.513642	0.0532172
evm.model.LG03.4927	Wv_060494.m1	0.00312338	0.0611544	0.0510736
evm.model.LG03.1000.1.61a85cc5	Wv_060173.m1	0.00567781	0.187499	0.0302818
evm.model.LG07.4113	Wv_041275.m1	0.00558662	0.194211	0.0287657
evm.model.LG15.810	Wv_026643.m1	0.0027959	0.177292	0.0157701

## Sheet: Sheet3
Summary of KA/KS ratios and selection pressure analysis for cml gene pairs in C. alismatifolia and A. thaliana
C. alismatifolia	A. thaliana	Ka	Ks	Ka_Ks
CACML118	ATCML49	0.180721	Nan	Nan
CACML127	ATCML11	0.306444	Nan	Nan
CACML155	ATCML48	0.397265	1.94181	0.204585
